# Supplementary material for: The Analysis of Trends in Survival for Patients with Melanoma Brain Metastases with Introduction of Novel Therapeutic Options before the Era of Combined Immunotherapy—Multicenter Italian–Polish Report
Source: Cancers (Basel). 2022 Nov 23;14(23):5763. doi: 10.3390/cancers14235763 (PMC9737166; doi:10.3390/cancers14235763)
Supplement: Supplementary file 1 [file cancers-14-05763-s001.zip]

Archive with 1 entries (1 files):
- cancers-1973042-Supplementary.pdf
